# Supplementary material for: Double-Cavity Fabry–Perot Interferometer Sensor Based on Polymer-Filled Hollow Core Fiber for Simultaneous Measurement of Temperature and Gas Pressure
Source: Sensors (Basel). 2025 Apr 10;25(8):2396. doi: 10.3390/s25082396 (PMC12031117; doi:10.3390/s25082396)
Supplement: Supplementary file 1 [file sensors-25-02396-s001.zip]

Archive with 1 entries (1 files):
- sensors-3554785-supplementary.pdf
